# Supplementary material for: Evolution of Respiratory Pathogens and Antimicrobial Resistance over the COVID-19 Timeline: A Study of Hospitalized and Ambulatory Patient Populations
Source: Antibiotics (Basel). 2025 Aug 5;14(8):796. doi: 10.3390/antibiotics14080796 (PMC12382871; doi:10.3390/antibiotics14080796)
Supplement: Supplementary file 1 [file antibiotics-14-00796-s001.zip]

Archive with 1 entries (1 files):
- antibiotics-3794359-supplementary.pdf
